# Supplementary material for: Differences in Susceptibility to SARS-CoV-2 Infection Among Transgenic hACE2-Hamster Founder Lines
Source: Viruses. 2024 Oct 17;16(10):1625. doi: 10.3390/v16101625 (PMC11512293; doi:10.3390/v16101625)
Supplement: Supplementary file 1 [file viruses-16-01625-s001.zip]

Archive with 1 entries (1 files):
- viruses-3036932-supplementary.pdf
